# Supplementary material for: Enhanced Morphological Characterization of Cellulose Nano/Microfibers through Image Skeleton Analysis
Source: Nanomaterials (Basel). 2021 Aug 16;11(8):2077. doi: 10.3390/nano11082077 (PMC8398699; doi:10.3390/nano11082077)
Supplement: Supplementary file 1 [file nanomaterials-11-02077-s001.zip]

Archive with 1 entries (1 files):
- nanomaterials-1313547-supplementary.pdf
